# Supplementary material for: Sequential drug release from dual-responsive scaffold with ultrasound-enhanced efficacy for infectious oral ulcer therapy
Source: Regen Biomater. 2026 Mar 26;13:rbag063. doi: 10.1093/rb/rbag063 (PMC13154417; doi:10.1093/rb/rbag063)
Supplement: rbag063_Supplementary_Data [file rbag063_supplementary_data.zip]

Archive with 3 entries (3 files):
- Supplementary figure 1&2.docx
- Fig S1.tif
- Fig S2.tif
